# Supplementary material for: Malignancy prediction of cutaneous and subcutaneous neoplasms in canines using B-mode ultrasonography, Doppler, and ARFI elastography
Source: BMC Vet Res. 2022 Jan 3;18:10. doi: 10.1186/s12917-021-03118-y (PMC8722307; doi:10.1186/s12917-021-03118-y)
Supplement: Supplementary file 1 — Additional file 1. [file 12917_2021_3118_MOESM1_ESM.xlsx]

## Sheet: DADOS
Tumor	Animal	RG	Tutor	Idade	Raça	Sexo	Localização	comprimento	largura	altura	ecogenicidade	ecotextura	invasividade	cápsula	pontos hiperecogênicos	áreas cavitárias	textura grosseira	heterogeneicidade focal	vascularização	local vasc	padrão vasc	Psist	Vdiast	IR	IP	Deformidade	SWV média	Número caract mal	>7	>6	>5	>4	Malignidade	Diagnóstico
1	Linda	983349	Adriano	8	Golden Retriever	F	lombar esquerda	0.86	1.16	0.45	1	2	1	1	0	1	0	0	1							2	1.84	4	0	0	0	1	1	linfoma cutâneo
2	Linda	983349	Adriano	8	Golden Retriever	F	MPE	8.06	6.2	4.3	1	2	1	1	1	1	1	0	3	3	2	78.6	37	0.53	1.01	2	2.14	6	0	1	1	1	1	linfoma cutâneo
3	Linda	983349	Adriano	8	Golden Retriever	F	glúteo esquerdo	1.41	1.35	0.47	1	2	1	0	0	1	0	0	2	2	1					2	1.55	4	0	0	0	1	1	linfoma cutâneo
4	Linda	983349	Adriano	8	Golden Retriever	F	cervical ventral	5.21	3.63	2.12	2	2	1	0	1	1	1	0	2	3	2	96.8	16.5	0.83	1.88	2	1.83	6	0	1	1	1	1	linfoma cutâneo
5	Linda	983349	Adriano	8	Golden Retriever	F	tórax dorsal	1.06	0.97	0.66	1	2	1	0	0	0	0	0	2	2	1					2	7.15	4	0	0	0	1	1	linfoma cutâneo
6	Lara	496243	Lidiane	15	SRD	F	pré-escapular	3.12	3.25	0.82	1	2	1	1	1	1	1	0	4	3	3	9.9	2.3	0.77	2.71	2	1.87	6	0	1	1	1	1	mastocitoma alto grau
7	Lara	496243	Lidiane	15	SRD	F	pré-escapular	1.58	1	0.52	1	2	1	1	0	1	0	0	2	2	2					2	0.76	4	0	0	0	1	1	mastocitoma alto grau
8	Nina	929239	Debora	7	Poodle	F	cervical dorsal	1.15	1.02	0.59	1	2	1	0	0	0	0	1	1							2	4.02	4	0	0	0	1	1	mastocitoma subcutâneo combinado
9	Paulo Henrique	967157	Elaine	12	Beagle	M	abdome lateral	1.3	0.93	0.64	1	2	1	0	0	1	1	0	1							1	1.21	3	0	0	0	0	1	hemangiossarcoma
10	Mel	870072	João	10	SRD	F	abdome ventral	7.8	3.9	1.2	1	2	1	1	1	1	0	0	4	3	3	16.8	8.6	0.49	0.73	2	2.67	5	0	0	1	1	1	mastocitoma alto grau
11	Sofia	916544	Roseli	6	Pitbull	F	tórax lateral	23	16	10.01	1	2	1	1	1	1	1	0	4	3	3	16.2	9.5	0.41	0.87	2	7.59	6	0	1	1	1	1	carcinoma de células escamosas
12	Pipoca	985694	Lilian	10	SRD	F	perianal	3.9	3.88	4.68	1	2	1	1	1	1	1	0	3	3	3	7.6	3.4	0.55	0.89	2	1.27	5	0	0	1	1	0	adenoma sebáceo
13	Grampola	985945	Claudia	16	SRD	F	MPD	11.9	7.9	3.95	1	2	1	1	1	1	1	0	4	3	3	79.2	21.6	0.73	1.65	2	1.89	6	0	1	1	1	1	melanoma amelanótico
14	Bombom	945552	Karla	8	Dashund	F	base cauda	2.2	2.04	1.48	1	2	1	1	1	1	1	0	3	3	3	56.9	6.9	0.88	3.7	2	2.03	6	0	1	1	1	1	adenocarcinoma
15	Ruth	986186	Douglas	6	Golden Retriever	F	cervical dorsal	2.32	2.12	0.82	1	2	1	0	0	1	0	0	1							2	3.96	5	0	0	1	1	1	linfoma cutâneo
16	Ruth	986186	Douglas	6	Golden Retriever	F	cervical lateral	2.06	1.68	0.76	1	2	1	0	0	0	0	0	2	2	2					2	2.69	3	0	0	0	0	1	linfoma cutâneo
17	Ruth	986186	Douglas	6	Golden Retriever	F	cervical ventral	2.02	1.8	0.73	1	2	1	0	0	0	1	0	1							2	2.45	3	0	0	0	0	1	linfoma cutâneo
18	Ruth	986186	Douglas	6	Golden Retriever	F	cervical ventral	4.04	3.34	1.18	2	2	1	0	0	1	1	0	2	3	2	18.6	2.9	0.84	3.65	2	3.52	6	0	1	1	1	1	linfoma cutâneo
19	Ruth	986186	Douglas	6	Golden Retriever	F	MPE	1.67	1.37	0.68	1	2	1	0	0	0	0	0	2	2	2					2	8.23	4	0	0	0	1	1	linfoma cutâneo
20	Ruth	986186	Douglas	6	Golden Retriever	F	MPE	1.86	1.65	0.74	1	2	1	0	0	0	0	0	2	2	2					2	0.7	3	0	0	0	0	1	linfoma cutâneo
21	Bóris	928135	Sandra	10	Chowchow	M	cervical lateral	2.03	2.53	0.59	1	2	1	0	0	1	1	0	2	2	1					2	2.5	4	0	0	0	1	0	cistoadenoma apócrino
22	Jurema	proj milena	proj milena	8	SRD	F	MPE	5.69	4.9	3.96	1	2	0	1	1	1	1	0	2	3	2	7.6	3.3	0.57	1.02	2	1.61	5	0	0	1	1	1	fibrossarcoma
23	Luna	985252	Thales	10	Pitbull	F	inguinal			3.32	2	2	1	0	1	1	1	0	2	3	2	116.3	7.8	0.93	7.33	2	2.58	6	0	1	1	1	1	carcinoma basocelular
24	Chitara	982989	Thainá	11	Pitbull	F	MPD	1.84	0.93	0.57	1	2	0	0	1	1	0	0	1							2	2.54	4	0	0	0	1	1	hemangiossarcoma
25	Chitara	982989	Thainá	11	Pitbull	F	MPD	2.21	1.88	0.53	1	2	0	0	0	1	0	0	2	3	2	9.2	3.4	0.63	4.14	2	1.24	4	0	0	0	1	1	hemangiossarcoma
26	Chitara	982989	Thainá	11	Pitbull	F	MPD	0.64	0.57	0.35	1	2	0	0	0	1	0	0	1							2	2.64	3	0	0	0	0	1	hemangiossarcoma
27	Chitara	982989	Thainá	11	Pitbull	F	MPE	1.16	1.15	0.4	1	2	0	0	0	1	0	0	1							2	3.91	3	0	0	0	0	1	hemangiossarcoma
28	Frida	989940	Francine	4	SRD	F	Axilar esquerda	0.67	0.54	0.24	1	2	0	0	0	0	0	0	1							1	1.42	1	0	0	0	0	1	mastocitoma baixo grau
29	Thor	982784	Fabrício	3	Bulldog francês	M	tórax lateral	8.28	6.01	4.92	1	2	1	0	1	1	1	0	2	2	2	100.3	28.5	0.72	1.47	2	1.92	6	0	1	1	1	1	mastocitoma baixo grau
30	Amora	764680	Andreia	6	SRD	F	Face	1.31	1.08	0.42	1	2	0	0	0	0	0	0	1							1	0.67	1	0	0	0	0	1	mastocitoma baixo grau
31	Tuca	600474	Ana	11	Pinscher	F	MPE	0.86	0.6	0.32	1	1	0	0	0	0	0	0	1							1	0.55	0	0	0	0	0	0	adenoma sebáceo
32	Luna	944548	Ana Claudia	6	SRD	F	inguinal direita	4.2	4.2	3.4	1	2	1	1	1	1	0	0	4	3	3	39.6	8.9	0.78	1.97	2	4.18	7	1	1	1	1	1	sarcoma de tecidos moles grau II
33	Blanca	698385	Patricia	8	Pitbull	F	abdome lateral	5.33	4.94	5.28	1	2	1	0	1	1	1	0	2	3	2	8.7	3.2	0.63	1.12	2	2.33	6	0	1	1	1	1	mastocitoma baixo grau
34	Blanca	698385	Patricia	8	Pitbull	F	lombar	1.73	1.55	1.34	2	2	0	0	1	1	1	0	1							2	2.15	4	0	0	0	1	1	mastocitoma baixo grau
35	Blanca	698385	Patricia	8	Pitbull	F	MPD	2.8	2.6	2.66	1	2	1	1	1	1	0	0	2	1	2					2	7.07	6	0	1	1	1	1	mastocitoma baixo grau
36	Brutus	755575	João	6	Boxer	M	base orelha	2.24	2.4	0.79	1	1	0	0	0	0	0	0	2	1	2	5	1.8	0.64	1.03	2	4.71	3	0	0	0	0	1	mastocitoma alto grau
37	Sibila	projeto milena	projeto milena	12	Dashund	F	tórax ventral	1.65	1.45	0.61	1	2	1	0	0	0	1	0	1							2	2.59	3	0	0	0	0	1	carcinoma misto
38	Sibila	projeto milena	projeto milena	12	Dashund	F	tórax ventral	0.66	0.64	0.42	1	2	1	0	0	0	1	0	1							2	2.32	3	0	0	0	0	1	carcinoma misto
39	Toddy	995975	Juliana	7	SRD	M	Tórax dorsal	3.81	3.88	2.16	1	2	0	1	0	1	1	0	3	1	3	2.31	5	0.78	4.11	2	3.96	6	0	1	1	1	1	mastocitoma subcutâneo infiltrativo
40	Matu	549592	Cirlene	13	SRD	M	Glúteo esquerdo	3.08	2.74	1.01	1	2	0	0	1	1	1	0	2	1	2					1	1.65	3	0	0	0	0	1	Mastocitoma subcutâneo infiltrativo
41	Mel	997170	Mirela	9	SRD	F	Pescoço ventral	1.77	1.43	0.49	1	2	0	0	0	0	0	0	1							2	3.34	2	0	0	0	0	1	mastocitoma baixo grau
42	Vitória	999687	Isabel	9	SRD	F	Joelho direito	1.49	1.31	0.52	1	2	1	1	1	1	0	0	2	1	2					2	5.76	6	0	1	1	1	1	mastocitoma alto grau
43	Vitória	999687	Isabel	9	SRD	F	Joelho direito	3.07	2.01	0.92	1	2	1	1	1	1	0	0	3	3	2					2	8.2	6	0	1	1	1	1	mastocitoma alto grau
44	Vitória	999687	Isabel	9	SRD	F	Joelho direito	2.86	2.13	1.47	1	2	1	0	1	1	1	0	2	3	2					2	8.43	6	0	1	1	1	1	mastocitoma alto grau
45	Vitória	999687	Isabel	9	SRD	F	Joelho direito	2.15	1.03	0.41	1	2	1	0	1	1	1	0	2	3	2					2	7.67	6	0	1	1	1	1	mastocitoma alto grau
46	Penélope	714470	Fúlvio	9	Labrador	F	MPE	1.15	0.81	0.22	1	2	0	0	0	0	0	0	2	3	2					1	1.26	1	0	0	0	0	1	mastocitoma alto grau
47	Penélope	714471	Fúlvio	9	Labrador	F	interdigital MPE	3.29	3.01	1.43	2	2	1	0	1	1	1	0	3	3	3	9.2	1.6	0.83	19	2	4.53	7	1	1	1	1	1	mastocitoma alto grau
48	Penélope	714472	Fúlvio	9	Labrador	F	interdigital MTE	3.2	3.44	1.41	1	2	1	0	1	1	1	0	4	3	3	5	1.2	0.76	1.52	2	5.36	7	1	1	1	1	1	mastocitoma alto grau
49	Penélope	714473	Fúlvio	9	Labrador	F	cotovelo esquerdo	1.93	1.67	0.87	1	2	1	0	1	1	1	0	3	3	2	6.5	2.8	0.57	5.29	2	4.08	7	1	1	1	1	1	mastocitoma alto grau
50	Penélope	714474	Fúlvio	9	Labrador	F	face dorsal	1.84	2.01	0.88	2	2	1	0	0	0	0	0	3	3	3	6.3	1.8	0.71	4.5	2	4.81	5	0	0	1	1	1	mastocitoma alto grau
51	Penélope	714475	Fúlvio	9	Labrador	F	face ventral	1.88	1.63	0.66	2	2	1	0	0	1	0	0	4	3	3	8.8	3.1	0.65	3	2	5.75	6	0	1	1	1	1	mastocitoma alto grau
52	Penélope	714476	Fúlvio	9	Labrador	F	lábio	2.89	2.42	1.53	1	2	1	0	0	1	1	0	3	3	3	6.8	1.1	0.84	4.75	2	5.57	6	0	1	1	1	1	mastocitoma alto grau
53	Penélope	714477	Fúlvio	9	Labrador	F	pescoço ventral rostral	3.19	3.08	1.58	2	2	1	0	1	1	1	0	3	3	3	5.1	1.8	0.65	2.36	2	4.07	7	1	1	1	1	1	mastocitoma alto grau
54	Penélope	714478	Fúlvio	9	Labrador	F	pescoço ventral esquerdo	2.42	1.86	0.76	2	2	0	0	0	1	1	0	3	1	3	5.4	2	0.63	3.78	2	3.01	4	0	0	0	1	1	mastocitoma alto grau
55	Penélope	714479	Fúlvio	9	Labrador	F	pescoço ventral direito	1.98	1.88	1.23	1	2	1	0	0	1	1	0	2	3	2	5.7	1.2	0.79	45	2	4.71	6	0	1	1	1	1	mastocitoma alto grau
56	Nenê/Lili	995231	ângela Maria	8	SRD	F	lombar dorsal	3.98	4.83	4.66	1	2	1	0	1	1	1	0	1							2	5.02	6	0	1	1	1	1	sarcoma de tecidos moles grau II
57	Nenê/Lili	995232	ângela Maria	8	SRD	F	MTD	3.54	3.19	1.98	1	2	1	1	1	1	1	0	3	3	3	11.1	1.1	0.89	2.41	2	4.78	7	1	1	1	1	1	sarcoma de tecidos moles grau II
58	Mancha	893587	Adriano	12	Dálmata	M	Abdome médio	1.08	1.18	0.55	1	2	1	0	0	1	0	0	1							2	5	5	0	0	1	1	1	carcinoma de células escamosas
59	Mancha	893588	Adriano	12	Dálmata	M	Abdome caudal	0.88	1.17	0.49	2	2	1	0	1	1	1	0	1							2	2.22	5	0	0	1	1	1	carcinoma de células escamosas
60	Nala		República	14	SRD	F	abdome ventral	1.65	2.72	0.85	1	2	0	0	1	1	0	0	2	3	2	4.6	2.1	0.54	0.93	2	2.58	5	0	0	1	1	0	hemangioma cavernoso
61	Thor		Carina Pereira	2	Labrador	M	MTE	2.3	1.57	1.13	1	2	0	0	0	0	0	1	1							2	5.3	3	0	0	0	0	1	carcinoma de células escamosas
62	Dara	196035	Ediane	8	SRD	F	MPE			3.44	1	2	1	0	1	1	1	0	4	3	3	7.4	13.3	0.8	0.61	2	4	6	0	1	1	1	1	melanoma amelanótico
63	Dara	196035	Ediane	8	SRD	F	virilha esquerda	1.3	1.81	0.72	1	2	0	1	0	1	0	0	2	2	2					1	2.44	2	0	0	0	0	1	melanoma amelanótico
64	Dara	196035	Ediane	8	SRD	F	Abdome ventral	1.34	0.9	0.5	1	1	0	0	0	0	0	0	1							1	3.03	0	0	0	0	0	1	melanoma amelanótico
65	Dara	196035	Ediane	8	SRD	F	Abdome ventral	1.24	1.38	0.8	1	2	0	0	1	0	0	1	1							1	2.02	2	0	0	0	0	1	melanoma amelanótico
66	Dara	196035	Ediane	8	SRD	F	Tórax ventral	2.24	3.3	0.85	1	2	0	0	0	0	1	0	2	3	2	4.9	2.4	0.51	0.35	2	2.31	2	0	0	0	0	1	melanoma amelanótico
67	Dara	196035	Ediane	8	SRD	F	Abdome ventral	0.9	1.06	0.43	1	2	0	0	0	1	0	0	1							2	3.46	2	0	0	0	0	1	melanoma amelanótico
68	Dara	196035	Ediane	8	SRD	F	Abdome ventral	0.89	0.74	0.43	1	2	0	0	0	0	0	1	1							2	2.65	2	0	0	0	0	1	melanoma amelanótico
69	Noca		José F	9	Schnauzer	F	Tórax cranial			2.57	2	2	1	0	1	1	1	0	2	3	2					2	2.52	5	0	0	0	1	1	carcinoma de células escamosas
70	Noca		José F	9	Schnauzer	F	Tórax direito	2.35	1.96	0.94	2	2	0	0	0	1	0	0	1							2	2.4	2	0	0	0	0	1	carcinoma de células escamosas
71	Noca		José F	9	Schnauzer	F	Tórax direito			1.75	2	2	0	0	0	0	0	0	1							2	4.95	3	0	0	0	0	1	carcinoma de células escamosas
72	Noca		José F	9	Schnauzer	F	Tórax direito	2.37	1.46	0.92	2	2	1	0	1	0	0	0	1							2	4.72	5	0	0	1	1	1	carcinoma de células escamosas
73	Noca		José F	9	Schnauzer	F	Tórax esquerdo	2.63	1.57	0.74	1	2	0	0	1	0	0	0	1							2	5.07	4	0	0	0	1	1	carcinoma de células escamosas
74	Noca		José F	9	Schnauzer	F	Tórax esquerdo	2.57	1.73	1.4	2	2	0	0	0	1	0	0	1							2	4.6	4	0	0	0	1	1	carcinoma de células escamosas
75	Noca		José F	9	Schnauzer	F	Tórax esquerdo			0.99	2	2	1	0	0	0	0	0	1							2	2.76	3	0	0	0	0	1	carcinoma de células escamosas
76	Tequila		Roseli	9	SRD	F	Joelho direito	1.97	1.59	0.47	1	2	1	0	0	1	1	0	1							2	8.76	5	0	0	1	1	1	carcinoma de células escamosas
77	Tequila		Roseli	9	SRD	F	Joelho esquerdo	2.03	1.98	1.44	1	2	1	0	0	0	0	0	1							2	5.51	4	0	0	0	1	1	carcinoma de células escamosas
78	Tequila		Roseli	9	SRD	F	Cotovelo direito	2.2	2.26	0.72	1	2	1	0	0	1	1	0	2	3	2	4.1	1.5	0.63	2.17	2	4.68	6	0	1	1	1	1	carcinoma de células escamosas
79	Lola	179985	Beatriz	13	Golden Retriever	F	Lombar dorsal	3.21	2.73	1.64	2	2	0	0	1	1	0	0	1							2	2.58	3	0	0	0	0	1	sarcoma de tecidos moles grau II
80	Mel	180432	Luiz	11	SRD	F	Cabeça			3.21	1	2	1	0	1	1	1	0	1							2	4.42	6	0	1	1	1	1	mastocitoma alto grau
81	Mel	180432	Luiz	11	SRD	F	Pescoço			3.02	1	2	1	0	1	1	1	0	3	3	3	14.2	4.8	0.66	1.25	2	5.77	7	1	1	1	1	1	mastocitoma alto grau
82	Mocinha	91771-0	Lívia	11	Dashund	F	Tórax lateral	9.5	8.2	2.61	2	2	0	0	0	0	1	0	2	1	2					1	1.24	1	0	0	0	0	0	Lipoma
83	Mocinha	91771-0	Lívia	11	Dashund	F	Lombar dorsal	3.78	3.77	1.52	1	2	0	0	0	1	0	0	3	3	3	8.2	3.5	0.57	0.98	2	5.18	4	0	0	0	1	1	mastocitoma alto grau
84	Negrinha	100243-0	Maria do Socorro	7	SRD	F	Escapular			0.82	1	1	1	0	0	0	0	0	1							2	4.51	3	0	0	0	0	1	linfoma cutâneo
85	Negrinha	100243-0	Maria do Socorro	7	SRD	F	Peito			0.78	1	2	1	0	0	0	1	0	1							2	3.69	4	0	0	0	1	1	linfoma cutâneo
86	Nina	198516	Anderson Grella	9	Golden Retriever	F	Pescoço			4.66	1	2	1	0	1	1	1	0	1							2	3.78	6	0	1	1	1	1	tumor de bainha perivascular grau II
87	Bóris	198471	Luiz Roberto	8	Shih tzu	M	Pescoço	4.32	3.85	2.85	1	2	1	1	1	1	1	0	2	3	2	6.9	2.8	0.59	0.95	2	4.59	7	1	1	1	1	1	carcinoma basocelular
88	Mel	198623	Luiz Roberto	12	Labrador	F	Tórax			9.69	1	2	1	0	1	1	1	0	4	3	3	6.5	2.6	0.6	0.78	2	4.09	6	0	1	1	1	0	lipoma infiltrativo
89	Bibi		Luiz Roberto	12	Shih tzu	F	MTD	5.16	4.47	3.08	1	2	1	0	0	0	0	0	2	3	2	13.6	6.8	0.5	3.4	2	2.4	4	0	0	0	1	1	hemangiopericitoma
90	Nicole		Exp Rafael	10	Pitbull	F	Tórax	2.19	0.65	2.18	2	1	0	0	0	0	0	0	1							1	1.84	0	0	0	0	0	0	lipoma
91	Pingo	846965	ONG Dona Zuleica	15	SRD	M	Tórax ventral	11	10	4.36	2	2	0	0	0	0	1	0	1							1	1.4	1	0	0	0	0	0	lipoma
92	Pingo	846965	ONG Dona Zuleica	15	SRD	M	abdome lateral	5.5	5.5	1.4	2	2	0	0	0	0	1	0	1							1	1.57	1	0	0	0	0	0	lipoma
93	Pingo	846965	ONG Dona Zuleica	15	SRD	M	tórax lateral	8	6	3.31	2	2	0	0	0	0	1	0	1							1	1.53	1	0	0	0	0	0	lipoma
94	Aira	198717	José Costa	6	Border Collie	F	tórax lateral	1.98	1.69	0.53	1	1	0	0	0	0	0	1	1							2	4.65	2	0	0	0	0	0	hemangioma cavernoso
95	Olívia	674265	Tereza	11	SRD	F	Ísquio	2.04	1.91	1.18	1	2	1	0	0	1	0	0	1							2	4.41	5	0	0	1	1	0	lipoma
96	Olívia	674265	Tereza	11	SRD	F	Abdome	1.16	0.73	0.32	1	1	0	0	0	0	0	1	1							2	4.83	2	0	0	0	0	0	cistoadenoma apócrino
97	Bill	880850	Marcos	10	SRD	M	MPD	1.97	1.68	1.13	1	2	1	0	1	1	1	0	2	2	2	5.8	1.3	0.78	2.05	2	5.15	7	1	1	1	1	1	mastocitoma baixo grau
98	Bill	880850	Marcos	10	SRD	M	pescoço			5.51	1	2	1	0	1	1	1	0	3	3	3	15.2	5.1	0.66	1.42	2	4.3	7	1	1	1	1	1	mastocitoma baixo grau
99	Betoven	1006886	Sergio	15	SRD	M	escapular	3.5	3.03	3.11	1	2	1	1	1	1	1	0	3	3	3	13.8	6.2	0.55	4.47	2	4.43	7	1	1	1	1	1	mastocitoma baixo grau
100	Lilith		Sergio Barbosa	8	Pitbull	F	Abdome	2.42	2.18	1.05	1	2	1	0	1	1	1	0	4	3	3	12.1	3.3	0.73	4	2	6.19	7	1	1	1	1	1	melanoma amelanótico
101	Sophie		Ana	10	Beagle	F	tórax ventral	4.44	4.33	1.57	1	2	1	0	0	0	1	0	1							1	1.38	2	0	0	0	0	0	lipoma
102	Tasha	439521	Lina	10	Dobermann	F	tórax lateral	3.38	3.27	1.2	2	2	0	0	0	0	1	0	1							2	3.33	2	0	0	0	0	0	lipoma
103	Tasha	439521		10	Dobermann	F	tórax lateral	2.3	1.8	0.49	1	2	0	0	0	0	1	0	1							2	2.89	2	0	0	0	0	0	lipoma
104	Tasha	439521		10	Dobermann	F	tórax lateral	1.43	1.4	0.7	2	1	0	0	0	0	0	0	1							2	3.49	1	0	0	0	0	0	lipoma
105	Tasha	439521		10	Dobermann	F	pálpebra direita	1.96	1.7	1.2	1	2	0	0	1	0	0	0	2	3	2					2	4.21	4	0	0	0	1	0	adenoma sebáceo
106	Nina	708828	Lucia	13	Boxer	F	abdome lateral	2.13	1.95	0.63	1	2	0	0	0	0	0	0	1							2	4.55	3	0	0	0	0	0	hemangioma cavernoso
107	Nina	708828	Lucia	13	Boxer	F	MTD	3.26	2.82	0.92	1	2	1	0	1	1	1	0	2	3	2	7.1	2.6	0.63	1.18	2	8.3	7	1	1	1	1	0	hemangioma cavernoso
108	Nina		Henrique	9	Beagle	F	cabeça	1.64	1.29	0.68	1	2	1	0	1	1	1	0	1							2	9.1	6	0	1	1	1	1	carcinoma de células escamosas
109	Nina		Henrique	9	Beagle	F	MPD	0.97	0.88	0.37	2	2	1	0	1	1	1	0	3	3	3	10.9	3.6	0.67	3.17	2	4.99	7	1	1	1	1	0	adenoma sebáceo
110	Nina		Henrique	9	Beagle	F	MPE	1.47	1.36	0.71	1	2	1	0	0	1	1	0	3	3	3	6.7	1.4	0.79	2.04	2	5.39	6	0	1	1	1	0	adenoma sebáceo
111	Nina		Henrique	9	Beagle	F	MTE	1.1	0.96	0.28	1	2	0	0	0	0	1	0	1							2	5.48	3	0	0	0	0	0	adenoma sebáceo
112	Cristal Vicky		Josefa	10	SRD	F	torax direito	2.74	1.86	0.75	1	2	0	0	0	0	0	0	1							1	3.08	1	0	0	0	0	0	lipoma
113	Cristal Vicky		Josefa	10	SRD	F	torax esquerdo	2.69	2.67	0.77	1	2	0	0	0	0	0	0	1							1	1.78	1	0	0	0	0	0	lipoma
114	Logan		exp Rafael	6	Pastor Alemão	M	Torax ventral	0.8	0.71	0.39	1	1	0	1	0	0	0	0	1							2	3.52	2	0	0	0	0	0	hemangioma cavernoso
115	Fred	1008170	Edner	3	Poodle	M	MTD	2.38	2.43	1.5	1	2	1	0	1	1	0	0	2	2	1	2.9	1.5	0.48	1	2	4.06	7	1	1	1	1	1	mastocitoma alto grau
116	Julinho	1008153	Carmen	14	SRD	M	flanco	9.5	9	5.99	1	2	1	0	1	1	1	0	2	2	3	16.1	5.7	0.65	1.05	1	1.24	5	0	0	1	1	1	sarcoma de tecidos moles grau III
117	Lili		Lucilia	15	SRD	F	MTE	5.57	5.02	5.13	1	2	1	1	1	1	0	0	3	3	3	10.1	4.3	0.57	19.33	2	3.02	6	0	1	1	1	1	sarcoma de tecidos moles grau II
118	Mel	591645	Ana Carolina	12	Labrador	F	Tórax esquerdo			5.46	2	2	1	0	1	1	1	0	1							2	3.02	5	0	0	1	1	1	sarcoma de tecidos moles grau II
119	Sofia	919985	Maria Isabel	9	SRD	F	Tornozelo esquerdo	3.2	3.23	0.89	1	2	1	0	1	0	1	0	1	3	2					2	8.09	5	0	0	1	1	1	sarcoma de tecidos moles grau II
120	Guinho	948977	Tadeu	11	Poodle	M	MPD			2.67	2	2	1	0	1	1	1	0	2	3	2					1	1.69	4	0	0	0	1	0	lipoma
121	Guinho	948977	Tadeu	11	Poodle	M	Abdome	2.16	1.58	0.96	1	2	1	0	0	1	1	0	3	3	3	14.2	8	0.44	0.59	2	2.65	4	0	0	0	1	0	lipoma
122	Judy		Victor	12	SRD	F	Abdome	1.16	1.23	0.58	1	2	0	1	0	1	0	0	2	2	2					2	2.15	3	0	0	0	0	0	hemangioma cavernoso
123	Rubia	1001280	Lara	12	SRD	F	pescoço	1.68	1.67	0.99	1	2	1	0	0	0	1	0	1	2	2					2	5.23	4	0	0	0	1	1	fibrossarcoma
124	Rubia	1001280	Lara	12	SRD	F	MTE	1.02	1.34	0.59	1	2	1	0	0	1	0	0	1							2	6.45	4	0	0	0	1	1	fibrossarcoma
125	Rubia	1001280	Lara	12	SRD	F	dorsal	1.5	1.47	0.85	1	2	1	0	1	1	1	0	1							2	5.25	6	0	1	1	1	1	fibrossarcoma
126	Tob	1009117	ONG Dona Zuleica	9	SRD	M	MTE			5.54	1	2	1	1	1	1	1	0	4	3	3	29.6	9.9	0.67	1.08	2	3.57	7	1	1	1	1	1	mastocitoma alto grau
127	Tob	1009117	ONG Dona Zuleica	9	SRD	M	perianal	1.72	1.72	0.92	1	2	0	1	0	0	0	0	3	3	3	23.2	8.4	0.64	1.05	2	3.64	5	0	0	1	1	1	mastocitoma alto grau
128	Lindinha	942103	Amanda	6		F	Axilar esquerda			6.63	2	2	1	0	1	0	0	0	1							1	1.4	3	0	0	0	0	0	lipoma
129	Lola	848654	Beatriz	9		F	tórax ventral	3.42	2.4	0.95	1	2	1	0	1	0	0	0	2	3	3	15.3	10.1	0.34	0.39	2	3.38	4	0	0	0	1	0	lipoma
130	Lola	848654	Beatriz	9		F	dorsal	5.21	4.83	2.04	2	2	1	0	0	1	1	0	2	2	3	24.6	7.9	0.68	1.48	1	2.04	4	0	0	0	1	0	lipoma

## Sheet: Legendas
Modo B
Ecogenicidade		Ecotextura		Invasividade		Cápsula		Pontos hiperecogênicos			Áreas cavitárias		Textura grosseira			Het. Focal
1- hipo		1- homogêneo		0- ausente		0- ausente		0- ausente			0- ausente		0- ausente			0- ausente
2 -hiper		2- heterogêneo		1- presente		1- presente		1- presente			1- presente		1- presente			1- presente
Doppler
Intesidade		Localização		Padrão		Velocidade sistólica	v. diastólica	Índice de resistividade	índice de pulsatividade
1- ausente		1- cenrral		1- perinodular		m/s	m/s	.	.
2- discreta		2- periférica		2- mosaico
3- moderada		3- difusa		3- rede
4- intensa
Elastografia
Deformidade		SWV
1- deformável		m/s
2- não deformável
Malignidade
0 - benignos
1- malignos
